# Supplementary material for: Adjuvants Alter the Setting Behavior of a Ceramic Bone Graft Substitute: Implications for the Laboratory and Operating Room
Source: Materials (Basel). 2026 May 1;19(9):1873. doi: 10.3390/ma19091873 (PMC13165178; doi:10.3390/ma19091873)
Supplement: Supplementary file 1 [file materials-19-01873-s001.zip]

Archive with 1 entries (1 files):
- materials-4254043-supplementary.pdf
